# Supplementary material for: To Kill or to Repel Mosquitoes? Exploring Two Strategies for Protecting Humans and Reducing Vector-Borne Disease Risks by Using Pyrethroids as Spatial Repellents
Source: Pathogens. 2021 Sep 11;10(9):1171. doi: 10.3390/pathogens10091171 (PMC8471886; doi:10.3390/pathogens10091171)
Supplement: Supplementary file 1 [file pathogens-10-01171-s001.zip]

Archive with 1 entries (1 files):
- pathogens-1348671-supplementary.pdf
